# Supplementary material for: Determinants of Excessive Screen Time among Children under Five Years Old in Selangor, Malaysia: A Cross-Sectional Study
Source: Int J Environ Res Public Health. 2022 Mar 17;19(6):3560. doi: 10.3390/ijerph19063560 (PMC8951484; doi:10.3390/ijerph19063560)
Supplement: Supplementary file 1 [file ijerph-19-03560-s001.zip]

Archive with 1 entries (1 files):
- ijerph-1587199-supplementary.pdf
